# Supplementary material for: An All-Solid-State Flexible Supercapacitor Based on MXene/MSA Ionogel and Polyaniline Electrode with Wide Temperature Range, High Stability, and High Energy Density
Source: Molecules. 2023 Feb 6;28(4):1554. doi: 10.3390/molecules28041554 (PMC9960789; doi:10.3390/molecules28041554)
Supplement: Supplementary file 1 [file molecules-28-01554-s001.zip]

Archive with 1 entries (1 files):
- molecules-2145705-supplementary.pdf
